# Supplementary material for: Universality vs experience: a cross-cultural pilot study on the consonance effect in music at different altitudes
Source: PeerJ. 2020 Jul 7;8:e9344. doi: 10.7717/peerj.9344 (PMC7350922; doi:10.7717/peerj.9344)
Supplement: Supplemental Information 1 [file peerj-08-9344-s001.zip]

Archive with 25 entries (24 files):
- stimuli.wav/
- stimuli.wav/Con1.wav
- stimuli.wav/Con1A.wav
- stimuli.wav/Con1B.wav
- stimuli.wav/Con1C.wav
- stimuli.wav/Con2.wav
- stimuli.wav/Con2A.wav
- stimuli.wav/Con2B.wav
- stimuli.wav/Con2C.wav
- stimuli.wav/Con3.wav
- stimuli.wav/Con3A.wav
- stimuli.wav/Con3B.wav
- stimuli.wav/Con3C.wav
- stimuli.wav/Diss1.wav
- stimuli.wav/Diss1A.wav
- stimuli.wav/Diss1B.wav
- stimuli.wav/Diss1C.wav
- stimuli.wav/Diss2.wav
- stimuli.wav/Diss2A.wav
- stimuli.wav/Diss2B.wav
- stimuli.wav/Diss2C.wav
- stimuli.wav/Diss3.wav
- stimuli.wav/Diss3A.wav
- stimuli.wav/Diss3B.wav
- stimuli.wav/Diss3C.wav
